# Supplementary material for: Assembly of chloroplast genomes with long- and short-read data: a comparison of approaches using Eucalyptus pauciflora as a test case
Source: BMC Genomics. 2018 Dec 29;19:977. doi: 10.1186/s12864-018-5348-8 (PMC6311037; doi:10.1186/s12864-018-5348-8)
Supplement: Supplementary file 1 — Table S1. Other known Eucalyptus chloroplast genomes. (XLSX 9 kb) [file 12864_2018_5348_MOESM1_ESM.xlsx]

## Sheet: Sheet1
NCBI accession	Species
NC_022396.1	Eucalyptus aromaphloia
NC_008115.1	Eucalyptus globulus
NC_014570.1	Eucalyptus grandis
NC_022378.1	Eucalyptus obliqua
NC_022379.1	Eucalyptus radiata
NC_022380.1	Eucalyptus delegatensis
NC_022381.1	Eucalyptus verrucata
NC_022382.1	Eucalyptus baxteri
NC_022383.1	Eucalyptus diversifolia
NC_022384.1	Eucalyptus sieberi
NC_022385.1	Eucalyptus elata
NC_022386.1	Eucalyptus regnans
NC_022387.1	Eucalyptus umbra
NC_022388.1	Eucalyptus cloeziana
NC_022389.1	Eucalyptus patens
NC_022390.1	Eucalyptus marginata
NC_022391.1	Eucalyptus curtisii
NC_022392.1	Eucalyptus melliodora
NC_022393.1	Eucalyptus polybractea
NC_022394.1	Eucalyptus cladocalyx
NC_022395.1	Eucalyptus nitens
NC_022397.1	Eucalyptus saligna
NC_022398.1	Eucalyptus camaldulensis
NC_022399.1	Eucalyptus deglupta
NC_022400.1	Eucalyptus spathulate
NC_022401.1	Eucalyptus torquata
NC_022402.1	Eucalyptus diversicolor
NC_022403.1	Eucalyptus salmonophloia
NC_022404.1	Eucalyptus microcorys
NC_022405.1	Eucalyptus guilfoylei
NC_022406.1	Eucalyptus erythrocorys
