# Supplementary material for: Assembly of chloroplast genomes with long- and short-read data: a comparison of approaches using Eucalyptus pauciflora as a test case
Source: BMC Genomics. 2018 Dec 29;19:977. doi: 10.1186/s12864-018-5348-8 (PMC6311037; doi:10.1186/s12864-018-5348-8)
Supplement: Supplementary file 15 — Table S2.. The result of NOVOPlast assembly (XLSX 9 kb) [file 12864_2018_5348_MOESM15_ESM.xlsx]

## Sheet: Sheet1
Table S2. The result of NOVOPlasty assemblies
Coverage	Contig number	Length	Mapping rate	Error rate
5x	1	278	0.001	0.0167
8x	0	0	-	-
10x	2	18328	0.2461	0.0006
20x	1	35418	0.4165	0.0006
40x	2	35680	0.4165	0.0006
60x	1	159920	0.9931	0.0007
80x	2	35683	0.4165	0.0006
100x	5	160042	0.9942	0.0007
200x	1	159984	0.9942	0.0007
300x	1	160021	0.9942	0.0007
400x	1	159992	0.9942	0.0007
500x	1	160008	0.9942	0.0007
